# Supplementary material for: Characteristics of Two Crustins from Alvinocaris longirostris in Hydrothermal Vents
Source: Mar Drugs. 2021 Oct 22;19(11):600. doi: 10.3390/md19110600 (PMC8626000; doi:10.3390/md19110600)
Supplement: Supplementary file 1 [file marinedrugs-19-00600-s001.zip]

Archive with 1 entries (1 files):
- marinedrugs-1423485-supplementary.pdf
